# Supplementary material for: A large-scale electrophoresis- and chromatography-based determination of gene expression profiles in bovine brain capillary endothelial cells after the re-induction of blood-brain barrier properties
Source: Proteome Sci. 2010 Nov 15;8:57. doi: 10.1186/1477-5956-8-57 (PMC2993662; doi:10.1186/1477-5956-8-57)
Supplement: Additional File 3 — The complete gene list extracted from PANTHER and corresponding to all identified proteins. [file 1477-5956-8-57-S3.XLS]

## Sheet: pantherGeneList
Table 3 - Overall list of proteins identified either by 2-DE or 1D-LC approaches
Species	Gene name Gene symbol	Protein Identity
Homo sapiens	ABHD14B	Abhydrolase domain-containing protein 14B;ABHD14B
Homo sapiens	ACADVL	Very long-chain specific acyl-CoA dehydrogenase, mitochondrial;ACADVL
Homo sapiens	ACLY	ATP-citrate synthase;ACLY
Homo sapiens	ACO1	Cytoplasmic aconitate hydratase;ACO1
Homo sapiens	ACTA2	Actin, aortic smooth muscle;ACTA2
Homo sapiens	ACTB	Actin, cytoplasmic 1;ACTB
Homo sapiens	ACTC1	Actin, alpha cardiac muscle 1;ACTC1
Homo sapiens	ACTG1,ACTB	Actin, cytoplasmic 2;ACTG1
Homo sapiens	ACTN1	Alpha-actinin-1;ACTN1
Homo sapiens	actn4	Alpha-actinin-4;ACTN4
Homo sapiens	Actr1a	Alpha-centractin;ACTR1A
Homo sapiens	ACTR2	Actin-related protein 2;ACTR2
Homo sapiens	ACTR3	Actin-related protein 3;ACTR3
Homo sapiens	Acy1	Aminoacylase-1;ACY1
Homo sapiens	ADA	Adenosine deaminase;ADA
Homo sapiens	Adipoq	Adiponectin;ADIPOQ
Homo sapiens	AHCY	Adenosylhomocysteinase;AHCY
Homo sapiens	AKR1B1	Aldose reductase;AKR1B1
Homo sapiens	ALB	Serum albumin;ALB
Homo sapiens	ALDH2	Aldehyde dehydrogenase, mitochondrial;ALDH2
Homo sapiens	ALDH4A1	Delta-1-pyrroline-5-carboxylate dehydrogenase, mitochondrial;ALDH4A1
Homo sapiens	ALDH7A1	Alpha-aminoadipic semialdehyde dehydrogenase;ALDH7A1
Homo sapiens	ALDH9A1	4-trimethylaminobutyraldehyde dehydrogenase;ALDH9A1
Homo sapiens	Aldoa	Fructose-bisphosphate aldolase A;ALDOA
Homo sapiens	ANKFY1	Ankyrin repeat and FYVE domain-containing protein 1;ANKFY1
Homo sapiens	ANP32A	Acidic leucine-rich nuclear phosphoprotein 32 family member A;ANP32A
Homo sapiens	ANXA1	Annexin A1;ANXA1
Homo sapiens	ANXA11	Annexin A11;ANXA11
Homo sapiens	ANXA2	Annexin A2;ANXA2
Homo sapiens	anxa3	Annexin A3;ANXA3
Homo sapiens	anxa4	Annexin A4;ANXA4
Homo sapiens	ANXA5	Annexin A5;ANXA5
Homo sapiens	ANXA6	Annexin A6;ANXA6
Homo sapiens	AP2A2	AP-2 complex subunit alpha-2;AP2A2
Homo sapiens	AP2B1	AP-2 complex subunit beta-1;AP2B1
Homo sapiens	AP2M1	AP-2 complex subunit mu-1;AP2M1
Homo sapiens	APOA1	Apolipoprotein A-I(1-242);APOA1
Homo sapiens	APOA1	Apolipoprotein A-I(1-242);APOA1
Homo sapiens	APOA2	Apolipoprotein A-II(1-76);APOA2
Homo sapiens	APRT	Adenine phosphoribosyltransferase;APRT
Homo sapiens	Arcn1	Coatomer subunit delta;ARCN1
Homo sapiens	Arf1	ADP-ribosylation factor 1;ARF1
Homo sapiens	arpc2	Actin-related protein 2/3 complex subunit 2;ARPC2
Homo sapiens	ARPC5	Actin-related protein 2/3 complex subunit 5;ARPC5
Homo sapiens	ARPC5L	Actin-related protein 2/3 complex subunit 5-like protein;ARPC5L
Homo sapiens	ATAD5	ATPase family AAA domain-containing protein 5;ATAD5
Homo sapiens	ATIC	IMP cyclohydrolase;ATIC
Homo sapiens	ATL3	Atlastin-3;ATL3
Homo sapiens	ATP5A1	ATP synthase subunit alpha, mitochondrial;ATP5A1
Homo sapiens	ATP5B	ATP synthase subunit beta, mitochondrial;ATP5B
Homo sapiens	ATP5C1	ATP synthase subunit gamma, mitochondrial;ATP5C1
Homo sapiens	ATP5F1	ATP synthase subunit b, mitochondrial;ATP5F1
Homo sapiens	ATP5H	ATP synthase subunit d, mitochondrial;ATP5H
Homo sapiens	ATP5J	ATP synthase-coupling factor 6, mitochondrial;ATP5J
Homo sapiens	ATP5J2	ATP synthase subunit f, mitochondrial;ATP5J2
Homo sapiens	ATP5O	ATP synthase subunit O, mitochondrial;ATP5O
Homo sapiens	Atp6v1a	V-type proton ATPase catalytic subunit A;ATP6V1A
Homo sapiens	BAT1	B(0,+)-type amino acid transporter 1;SLC7A9
Homo sapiens	BAT1	Spliceosome RNA helicase BAT1;BAT1
Homo sapiens	BAT1	Spliceosome RNA helicase BAT1;BAT1
Homo sapiens	BAT1	Spliceosome RNA helicase BAT1;BAT1
Homo sapiens	c14orf166	UPF0568 protein C14orf166;C14orf166
Homo sapiens	CALM	Phosphatidylinositol-binding clathrin assembly protein;PICALM
Homo sapiens	CALR	Calreticulin;CALR
Homo sapiens	CALU	Calumenin;CALU
Homo sapiens	CAND1	Cullin-associated NEDD8-dissociated protein 1;CAND1
Homo sapiens	Canx	Calnexin;CANX
Homo sapiens	CAP1	Adenylyl cyclase-associated protein 1;CAP1
Homo sapiens	CAP1	TNF receptor-associated factor 3;TRAF3
Homo sapiens	capG	Condensin complex subunit 3;NCAPG
Homo sapiens	capG	Macrophage-capping protein;CAPG
Homo sapiens	CAPN2	Calpain-2 catalytic subunit;CAPN2
Homo sapiens	capns1	Calpain small subunit 1;CAPNS1
Homo sapiens	CAPZA1	F-actin-capping protein subunit alpha-1;CAPZA1
Homo sapiens	Capza2	F-actin-capping protein subunit alpha-2;CAPZA2
Homo sapiens	CAPZB	F-actin-capping protein subunit beta;CAPZB
Homo sapiens	CAV1	Caveolin-1;CAV1
Homo sapiens	Ccdc88c	Protein Daple;CCDC88C
Homo sapiens	CCT2	T-complex protein 1 subunit beta;CCT2
Homo sapiens	Cct3	T-complex protein 1 subunit gamma;CCT3
Homo sapiens	CCT4	T-complex protein 1 subunit delta;CCT4
Homo sapiens	cct5	T-complex protein 1 subunit epsilon;CCT5
Homo sapiens	CCT6A	T-complex protein 1 subunit zeta;CCT6A
Homo sapiens	CDC37	Hsp90 co-chaperone Cdc37;CDC37
Homo sapiens	Cdc42	Cell division control protein 42 homolog;CDC42
Homo sapiens	CDH13	Cadherin-13;CDH13
Homo sapiens	CFL1	Cofilin-1;CFL1
Homo sapiens	CLIC1	Chloride intracellular channel protein 1;CLIC1
Homo sapiens	CLIC1	Chloride intracellular channel protein 1;CLIC1
Homo sapiens	CLIC1	Chloride intracellular channel protein 1;CLIC1
Homo sapiens	CLIC2	Chloride intracellular channel protein 2;CLIC2
Homo sapiens	CLIC4	Chloride intracellular channel protein 4;CLIC4
Homo sapiens	CLTC	Clathrin heavy chain 1;CLTC
Homo sapiens	CMPK1	UMP-CMP kinase;CMPK1
Homo sapiens	CNNM4	Metal transporter CNNM4;CNNM4
Homo sapiens	Col1a1	Collagen alpha-1(I) chain;COL1A1
Homo sapiens	COPB1	Coatomer subunit beta;COPB1
Homo sapiens	COPG	Coatomer subunit gamma;COPG
Homo sapiens	COTL1	Coactosin-like protein;COTL1
Homo sapiens	COX6A1	Cytochrome c oxidase polypeptide 6A1, mitochondrial;COX6A1
Homo sapiens	CRIP2	Cysteine-rich protein 2;CRIP2
Homo sapiens	CS	Citrate synthase, mitochondrial;CS
Homo sapiens	CSTB	Cystatin-B;CSTB
Homo sapiens	CTH	Cystathionine gamma-lyase;CTH
Homo sapiens	CTH	V-set and immunoglobulin domain-containing protein 2;VSIG2
Homo sapiens	CTNNB1	Catenin beta-1;CTNNB1
Homo sapiens	CTSB	Cathepsin B heavy chain;CTSB
Homo sapiens	CTSC	Dipeptidyl-peptidase 1 light chain;CTSC
Homo sapiens	CTSD	Cathepsin D heavy chain;CTSD
Homo sapiens	cyb5a	Cytochrome b5;CYB5A
Homo sapiens	CYB5R3	NADH-cytochrome b5 reductase 3 soluble form;CYB5R3
Homo sapiens	DARS	Aspartyl-tRNA synthetase, cytoplasmic;DARS
Homo sapiens	DBI	Acyl-CoA-binding protein;DBI
Homo sapiens	DCTN2	Dynactin subunit 2;DCTN2
Homo sapiens	DDAH1	N(G),N(G)-dimethylarginine dimethylaminohydrolase 1;DDAH1
Homo sapiens	DDOST	Dolichyl-diphosphooligosaccharide--protein glycosyltransferase 48 kDa subunit;DDOST
Homo sapiens	DDX17	Probable ATP-dependent RNA helicase DDX17;DDX17
Homo sapiens	DDX3X	ATP-dependent RNA helicase DDX3X;DDX3X
Homo sapiens	DDX5	Probable ATP-dependent RNA helicase DDX5;DDX5
Homo sapiens	DHX9	ATP-dependent RNA helicase A;DHX9
Homo sapiens	Dnah5	Dynein heavy chain 5, axonemal;DNAH5
Homo sapiens	DOCK8	Dedicator of cytokinesis protein 8;DOCK8
Homo sapiens	Dpysl2	Dihydropyrimidinase-related protein 2;DPYSL2
Homo sapiens	Dync1h1	Cytoplasmic dynein 1 heavy chain 1;DYNC1H1
Homo sapiens	Dync1i2	Cytoplasmic dynein 1 intermediate chain 2;DYNC1I2
Homo sapiens	DYSF	Dysferlin;DYSF
Homo sapiens	EEF1A1	Elongation factor 1-alpha 1;EEF1A1
Homo sapiens	EEF1B	Elongation factor 1-beta;EEF1B2
Homo sapiens	EEF1G	Elongation factor 1-gamma;EEF1G
Homo sapiens	EEF2	Elongation factor 2;EEF2
Homo sapiens	EFTUD2	116 kDa U5 small nuclear ribonucleoprotein component;EFTUD2
Homo sapiens	EHD2	EH domain-containing protein 2;EHD2
Homo sapiens	EHD2	EH domain-containing protein 3;EHD3
Homo sapiens	Ehd4	EH domain-containing protein 4;EHD4
Homo sapiens	EIF3E	Eukaryotic translation initiation factor 3 subunit E;EIF3E
Homo sapiens	Eif3f	Eukaryotic translation initiation factor 3 subunit F;EIF3F
Homo sapiens	EIF3M	Eukaryotic translation initiation factor 3 subunit M;EIF3M
Homo sapiens	EIF4A1	Eukaryotic initiation factor 4A-I;EIF4A1
Homo sapiens	Eif4a3	Eukaryotic initiation factor 4A-III;EIF4A3
Homo sapiens	eno1	Alpha-enolase;ENO1
Homo sapiens	ENTPD8	Ectonucleoside triphosphate diphosphohydrolase 8;ENTPD8
Homo sapiens	EPRS	Prolyl-tRNA synthetase;EPRS
Homo sapiens	ERP29	Endoplasmic reticulum protein ERp29;ERP29
Homo sapiens	ESD	S-formylglutathione hydrolase;ESD
Homo sapiens	ETFB	Electron transfer flavoprotein subunit beta;ETFB
Homo sapiens	EZR	Ezrin;EZR
Homo sapiens	FAM129B	Niban-like protein 1;FAM129B
Homo sapiens	FASN	Oleoyl-[acyl-carrier-protein] hydrolase;FASN
Homo sapiens	Fermt2	Fermitin family homolog 2;FERMT2
Homo sapiens	FKBP1A	Peptidyl-prolyl cis-trans isomerase FKBP1A;FKBP1A
Homo sapiens	FLNA	Filamin-A;FLNA
Homo sapiens	FLNB	Filamin-B;FLNB
Homo sapiens	fscn1	Fascin;FSCN1
Homo sapiens	FXR1	Fragile X mental retardation syndrome-related protein 1;FXR1
Homo sapiens	Galk1	Galactokinase;GALK1
Homo sapiens	GANAB	Neutral alpha-glucosidase AB;GANAB
Homo sapiens	GAPDH	Glyceraldehyde-3-phosphate dehydrogenase;GAPDH
Homo sapiens	Gars	Phosphoribosylglycinamide formyltransferase;GART
Homo sapiens	Gars	Glycyl-tRNA synthetase;GARS
Homo sapiens	GCN1L1	Translational activator GCN1;GCN1L1
Homo sapiens	GDI2	Rab GDP dissociation inhibitor beta;GDI2
Homo sapiens	GFPT2	Glucosamine--fructose-6-phosphate aminotransferase [isomerizing] 2;GFPT2
Homo sapiens	GLB1	Beta-galactosidase;GLB1
Homo sapiens	GLO1	Lactoylglutathione lyase;GLO1
Homo sapiens	GLOD4	Glyoxalase domain-containing protein 4;GLOD4
Homo sapiens	GLUD1	Glutamate dehydrogenase 1, mitochondrial;GLUD1
Homo sapiens	GMPPB	Mannose-1-phosphate guanyltransferase beta;GMPPB
Homo sapiens	gnai2	Guanine nucleotide-binding protein G(i), alpha-2 subunit;GNAI2
Homo sapiens	GNAS	GPIPIRRH peptide;GNAS
Homo sapiens	GNAS	Guanine nucleotide-binding protein G(s) subunit alpha isoforms XLas;GNAS
Homo sapiens	GPI	Glucose-6-phosphate isomerase;GPI
Homo sapiens	GPX1	Glutathione peroxidase 1;GPX1
Homo sapiens	GRB2	Growth factor receptor-bound protein 2;GRB2
Homo sapiens	GSTP1	Glutathione S-transferase P;GSTP1
Homo sapiens	HADHB	3-ketoacyl-CoA thiolase;HADHB
Homo sapiens	HDGF	Hepatoma-derived growth factor;HDGF
Homo sapiens	HDLBP	Vigilin;HDLBP
Homo sapiens	HINT1	Histidine triad nucleotide-binding protein 1;HINT1
Homo sapiens	HIST1H2BK	Histone H2B type 1-K;HIST1H2BK
Homo sapiens	HIST2H2AC	Histone H2A type 2-C;HIST2H2AC
Homo sapiens	HNRNPA1	Heterogeneous nuclear ribonucleoprotein A1;HNRNPA1
Homo sapiens	HNRNPA2B1	Heterogeneous nuclear ribonucleoproteins A2/B1;HNRNPA2B1
Homo sapiens	HNRNPA3	Heterogeneous nuclear ribonucleoprotein A3;HNRNPA3
Homo sapiens	Hnrnpab	Heterogeneous nuclear ribonucleoprotein A/B;HNRNPAB
Homo sapiens	Hnrnph1	Heterogeneous nuclear ribonucleoprotein H;HNRNPH1
Homo sapiens	Hnrnpk	Heterogeneous nuclear ribonucleoprotein K;HNRNPK
Homo sapiens	Hnrnpl	Heterogeneous nuclear ribonucleoprotein L;HNRNPL
Homo sapiens	HNRNPR	Heterogeneous nuclear ribonucleoprotein R;HNRNPR
Homo sapiens	HNRNPU	Heterogeneous nuclear ribonucleoprotein U;HNRNPU
Homo sapiens	HNRNPUL2	Heterogeneous nuclear ribonucleoprotein U-like protein 2;HNRNPUL2
Homo sapiens	HRSP12	Ribonuclease UK114;HRSP12
Homo sapiens	HSP90AA1	Heat shock protein HSP 90-alpha;HSP90AA1
Homo sapiens	HSP90AB1	Heat shock protein HSP 90-beta;HSP90AB1
Homo sapiens	HSP90B1	Endoplasmin;HSP90B1
Homo sapiens	HSPA1B	Heat shock 70 kDa protein 1;HSPA1B
Homo sapiens	HSPA1B	Heat shock 70 kDa protein 1;HSPA1B
Homo sapiens	HSPA1B	Heat shock 70 kDa protein 1;HSPA1B
Homo sapiens	HSPA1B	Heat shock 70 kDa protein 1;HSPA1B
Homo sapiens	HSPA1B	Heat shock 70 kDa protein 1;HSPA1B
Homo sapiens	HSPA4	Heat shock 70 kDa protein 4;HSPA4
Homo sapiens	HSPA5	78 kDa glucose-regulated protein;HSPA5
Homo sapiens	HSPA8	Heat shock cognate 71 kDa protein;HSPA8
Homo sapiens	HSPA9	Stress-70 protein, mitochondrial;HSPA9
Homo sapiens	Hspb1	Heat shock protein beta-1;HSPB1
Homo sapiens	HSPD1	60 kDa heat shock protein, mitochondrial;HSPD1
Homo sapiens	HYOU1	Hypoxia up-regulated protein 1;HYOU1
Homo sapiens	IARS	Isoleucyl-tRNA synthetase, cytoplasmic;IARS
Homo sapiens	IDH1	Isocitrate dehydrogenase [NADP] cytoplasmic;IDH1
Homo sapiens	idh3a	Isocitrate dehydrogenase [NAD] subunit alpha, mitochondrial;IDH3A
Homo sapiens	Ipo5	Importin-5;IPO5
Homo sapiens	IQGAP1	Ras GTPase-activating-like protein IQGAP1;IQGAP1
Homo sapiens	ITGB1	Integrin beta-1;ITGB1
Homo sapiens	JUP	Junction plakoglobin;JUP
Homo sapiens	KARS	Lysyl-tRNA synthetase;KARS
Homo sapiens	KIAA0284	Protein KIAA0284;KIAA0284
Homo sapiens	KIAA1529	Uncharacterized protein KIAA1529;KIAA1529
Homo sapiens	KPNB1	Importin subunit beta-1;KPNB1
Homo sapiens	KRT1	Keratin, type II cytoskeletal 1;KRT1
Homo sapiens	KRT10	Keratin, type I cytoskeletal 10;KRT10
Homo sapiens	KRT2	Keratin, type II cytoskeletal 2 epidermal;KRT2
Homo sapiens	KRT6B	Keratin, type II cytoskeletal 6B;KRT6B
Homo sapiens	Krt8	Keratin, type II cytoskeletal 8;KRT8
Homo sapiens	KRT9	Keratin, type I cytoskeletal 9;KRT9
Homo sapiens	LAP3	Cytosol aminopeptidase;LAP3
Homo sapiens	LARS	Leucyl-tRNA synthetase, cytoplasmic;LARS
Homo sapiens	LDHA	L-lactate dehydrogenase A chain;LDHA
Homo sapiens	ldhb	L-lactate dehydrogenase B chain;LDHB
Homo sapiens	LGALS9	Galectin-9;LGALS9
Homo sapiens	lmna	Lamin-A/C;LMNA
Homo sapiens	MAP1S	MAP1S light chain;MAP1S
Homo sapiens	Mapre1	Microtubule-associated protein RP/EB family member 1;MAPRE1
Homo sapiens	MDH2	Malate dehydrogenase, mitochondrial;MDH2
Homo sapiens	MIF	Macrophage migration inhibitory factor;MIF
Homo sapiens	MIF	Muellerian-inhibiting factor;AMH
Homo sapiens	msn	Moesin;MSN
Homo sapiens	MTCH2	Mitochondrial carrier homolog 2;MTCH2
Homo sapiens	MVP	Major vault protein;MVP
Homo sapiens	MYH9	Myosin-9;MYH9
Homo sapiens	MYL6	Myosin light polypeptide 6;MYL6
Homo sapiens	MYL9	Myosin regulatory light polypeptide 9;MYL9
Homo sapiens	MYO1C	Myosin-Ie;MYO1E
Homo sapiens	MYO1C	Myosin-Ic;MYO1C
Homo sapiens	NAP1L4	Nucleosome assembly protein 1-like 4;NAP1L4
Homo sapiens	NARS	Asparaginyl-tRNA synthetase, cytoplasmic;NARS
Homo sapiens	NDUFA10	NADH dehydrogenase [ubiquinone] 1 alpha subcomplex subunit 10, mitochondrial;NDUFA10
Homo sapiens	NDUFS1	NADH-ubiquinone oxidoreductase 75 kDa subunit, mitochondrial;NDUFS1
Homo sapiens	ndufs2	NADH dehydrogenase [ubiquinone] iron-sulfur protein 2, mitochondrial;NDUFS2
Homo sapiens	NES	Nestin;NES
Homo sapiens	NOLC1	Nucleolar phosphoprotein p130;NOLC1
Homo sapiens	NONO	Non-POU domain-containing octamer-binding protein;NONO
Homo sapiens	NPM1	Nucleophosmin;NPM1
Homo sapiens	OSGEP	Probable O-sialoglycoprotein endopeptidase;OSGEP
Homo sapiens	ostf1	Osteoclast-stimulating factor 1;OSTF1
Homo sapiens	OXCT1	Succinyl-CoA:3-ketoacid-coenzyme A transferase 1, mitochondrial;OXCT1
Homo sapiens	P4HA2	Prolyl 4-hydroxylase subunit alpha-2;P4HA2
Homo sapiens	P4HB	Protein disulfide-isomerase;P4HB
Homo sapiens	PA2G4	Proliferation-associated protein 2G4;PA2G4
Homo sapiens	PABPC1	Polyadenylate-binding protein 1;PABPC1
Homo sapiens	PAFAH1B2	Platelet-activating factor acetylhydrolase IB subunit beta;PAFAH1B2
Homo sapiens	PARK7	Protein DJ-1;PARK7
Homo sapiens	PC	Pyruvate carboxylase, mitochondrial;PC
Homo sapiens	PDIA3	Protein disulfide-isomerase A3;PDIA3
Homo sapiens	PDIA4	Protein disulfide-isomerase A4;PDIA4
Homo sapiens	PDIA6	Protein disulfide-isomerase A6;PDIA6
Homo sapiens	PEA15	Astrocytic phosphoprotein PEA-15;PEA15
Homo sapiens	PEBP1	Hippocampal cholinergic neurostimulating peptide;PEBP1
Homo sapiens	PECAM1	Platelet endothelial cell adhesion molecule;PECAM1
Homo sapiens	PFKL	6-phosphofructokinase, liver type;PFKL
Homo sapiens	PFN1	Profilin-1;PFN1
Homo sapiens	pgam1	Phosphoglycerate mutase 1;PGAM1
Homo sapiens	pgam1	Phosphoglycerate mutase 1;PGAM1
Homo sapiens	PGD	6-phosphogluconate dehydrogenase, decarboxylating;PGD
Homo sapiens	PGK1	Phosphoglycerate kinase 1;PGK1
Homo sapiens	pgls	6-phosphogluconolactonase;PGLS
Homo sapiens	PGM1	Phosphoglucomutase-1;PGM1
Homo sapiens	Pgm2	Phosphoglucomutase-2;PGM2
Homo sapiens	PGRMC1	Membrane-associated progesterone receptor component 1;PGRMC1
Homo sapiens	Pgrmc2	Membrane-associated progesterone receptor component 2;PGRMC2
Homo sapiens	PHB2	Prohibitin-2;PHB2
Homo sapiens	pitpna	Phosphatidylinositol transfer protein alpha isoform;PITPNA
Homo sapiens	PKM2	Pyruvate kinase isozymes M1/M2;PKM2
Homo sapiens	PLEC1	Plectin-1;PLEC1
Homo sapiens	PLOD3	Procollagen-lysine,2-oxoglutarate 5-dioxygenase 3;PLOD3
Homo sapiens	PLS3	Plastin-3;PLS3
Homo sapiens	PMPCA	Mitochondrial-processing peptidase subunit alpha;PMPCA
Homo sapiens	PNP	Purine nucleoside phosphorylase;NP
Homo sapiens	PNP	Pancreatic icosapeptide;PPY
Homo sapiens	POMC	Met-enkephalin;POMC
Homo sapiens	PPA1	Inorganic pyrophosphatase;PPA1
Homo sapiens	PPIA	Peptidyl-prolyl cis-trans isomerase A;PPIA
Homo sapiens	PPIA	Peptidyl-prolyl cis-trans isomerase A;PPIA
Homo sapiens	PPP1CC	Serine/threonine-protein phosphatase PP1-gamma catalytic subunit;PPP1CC
Homo sapiens	PPP1R7	Protein phosphatase 1 regulatory subunit 7;PPP1R7
Homo sapiens	Ppp2r1a	Serine/threonine-protein phosphatase 2A 65 kDa regulatory subunit A alpha isoform;PPP2R1A
Homo sapiens	PRDX2	Peroxiredoxin-2;PRDX2
Homo sapiens	prdx3	Thioredoxin-dependent peroxide reductase, mitochondrial;PRDX3
Homo sapiens	Prdx6	Peroxiredoxin-6;PRDX6
Homo sapiens	PREP	Prolyl endopeptidase;PREP
Homo sapiens	PRKAR2A	cAMP-dependent protein kinase type II-alpha regulatory subunit;PRKAR2A
Homo sapiens	PRKCSH	Glucosidase 2 subunit beta;PRKCSH
Homo sapiens	PSMA1	Proteasome subunit alpha type-1;PSMA1
Homo sapiens	PSMA2	Proteasome subunit alpha type-2;PSMA2
Homo sapiens	PSMB1	Proteasome subunit beta type-1;PSMB1
Homo sapiens	PSMB10	Proteasome subunit beta type-10;PSMB10
Homo sapiens	PSMB2	Proteasome subunit beta type-2;PSMB2
Homo sapiens	PSMB4	Proteasome subunit beta type-4;PSMB4
Homo sapiens	psmb7	Proteasome subunit beta type-7;PSMB7
Homo sapiens	psmb9	Proteasome subunit beta type-9;PSMB9
Homo sapiens	psmb9	Proteasome subunit beta type-9;PSMB9
Homo sapiens	psmb9	Proteasome subunit beta type-9;PSMB9
Homo sapiens	PSMC2	26S protease regulatory subunit 7;PSMC2
Homo sapiens	psmc4	26S protease regulatory subunit 6B;PSMC4
Homo sapiens	PSMD13	26S proteasome non-ATPase regulatory subunit 13;PSMD13
Homo sapiens	PSMD14	26S proteasome non-ATPase regulatory subunit 14;PSMD14
Homo sapiens	PSMD2	26S proteasome non-ATPase regulatory subunit 2;PSMD2
Homo sapiens	PSMD6	26S proteasome non-ATPase regulatory subunit 6;PSMD6
Homo sapiens	PSME1	Proteasome activator complex subunit 1;PSME1
Homo sapiens	PSME2	Proteasome activator complex subunit 2;PSME2
Homo sapiens	PSME3	Proteasome activator complex subunit 3;PSME3
Homo sapiens	PTBP1	Polypyrimidine tract-binding protein 1;PTBP1
Homo sapiens	PTGIS	Prostacyclin synthase;PTGIS
Homo sapiens	PTRF	Polymerase I and transcript release factor;PTRF
Homo sapiens	PUF60	Poly(U)-binding-splicing factor PUF60;PUF60
Homo sapiens	QARS	Glutaminyl-tRNA synthetase;QARS
Homo sapiens	QDPR	Dihydropteridine reductase;QDPR
Homo sapiens	RAB10	Ras-related protein Rab-10;RAB10
Homo sapiens	RAB11B	Ras-related protein Rab-11B;RAB11B
Homo sapiens	RAB2A	Ras-related protein Rab-2A;RAB2A
Homo sapiens	RAB5B	Ras-related protein Rab-5B;RAB5B
Homo sapiens	RAB5C	Ras-related protein Rab-5C;RAB5C
Homo sapiens	RAB7A	Ras-related protein Rab-7a;RAB7A
Homo sapiens	RALB	Ras-related protein Ral-B;RALB
Homo sapiens	RAN	GTP-binding nuclear protein Ran;RAN
Homo sapiens	RanBP1	Ran-specific GTPase-activating protein;RANBP1
Homo sapiens	RAP1A	Ras-related protein Rap-1A;RAP1A
Homo sapiens	RASIP1	Ras-interacting protein 1;RASIP1
Homo sapiens	RBBP4	Histone-binding protein RBBP4;RBBP4
Homo sapiens	RCN1	Reticulocalbin-1;RCN1
Homo sapiens	rdx	Radixin;RDX
Homo sapiens	RHOC	Rho-related GTP-binding protein RhoC;RHOC
Homo sapiens	RNH1	Ribonuclease H1;RNASEH1
Homo sapiens	RNH1	Ribonuclease inhibitor;RNH1
Homo sapiens	ROCK2	Rho-associated protein kinase 2;ROCK2
Homo sapiens	RPL12	60S ribosomal protein L12;RPL12
Homo sapiens	RPL3	60S ribosomal protein L3;RPL3
Homo sapiens	RPL4	60S ribosomal protein L4;RPL4
Homo sapiens	RPL6	60S ribosomal protein L6;RPL6
Homo sapiens	RPL7	60S ribosomal protein L7;RPL7
Homo sapiens	rplP0	60S acidic ribosomal protein P0;RPLP0
Homo sapiens	RPLP1	60S acidic ribosomal protein P1;RPLP1
Homo sapiens	RPN1	Dolichyl-diphosphooligosaccharide--protein glycosyltransferase subunit 1;RPN1
Homo sapiens	RPN2	Dolichyl-diphosphooligosaccharide--protein glycosyltransferase subunit 2;RPN2
Homo sapiens	RPS10	40S ribosomal protein S10;RPS10
Homo sapiens	RPS13	40S ribosomal protein S13;RPS13
Homo sapiens	RPS15	40S ribosomal protein S15;RPS15
Homo sapiens	RPS16	40S ribosomal protein S16;RPS16
Homo sapiens	RPS18	40S ribosomal protein S18;RPS18
Homo sapiens	RPS18	40S ribosomal protein S18;RPS18
Homo sapiens	RPS18	40S ribosomal protein S18;RPS18
Homo sapiens	RPS24	40S ribosomal protein S24;RPS24
Homo sapiens	RPS3	40S ribosomal protein S3;RPS3
Homo sapiens	RPS3A	40S ribosomal protein S3a;RPS3A
Homo sapiens	Rps5	40S ribosomal protein S5;RPS5
Homo sapiens	RPS8	40S ribosomal protein S8;RPS8
Homo sapiens	RPS9	40S ribosomal protein S9;RPS9
Homo sapiens	rpsA	40S ribosomal protein SA;RPSA
Homo sapiens	RUVBL2	RuvB-like 2;RUVBL2
Homo sapiens	S100A9	Protein S100-A9;S100A9
Homo sapiens	SAE1	SUMO-activating enzyme subunit 1;SAE1
Homo sapiens	SDHA	Succinate dehydrogenase [ubiquinone] flavoprotein subunit, mitochondrial;SDHA
Homo sapiens	SEC23A	Protein transport protein Sec23A;SEC23A
Homo sapiens	SEC24C	Protein transport protein Sec24C;SEC24C
Homo sapiens	SEC31A	Protein transport protein Sec31A;SEC31A
Homo sapiens	SEPT2	Septin-2;SEPT2
Homo sapiens	SEPT7	Septin-7;SEPT7
Homo sapiens	SEPT8	Septin-8;SEPT8
Homo sapiens	SERPINB1	Leukocyte elastase inhibitor;SERPINB1
Homo sapiens	SERPINH1	Serpin H1;SERPINH1
Homo sapiens	SFPQ	Splicing factor, proline- and glutamine-rich;SFPQ
Homo sapiens	SFRS3	Splicing factor, arginine/serine-rich 3;SFRS3
Homo sapiens	slc25a24	Calcium-binding mitochondrial carrier protein SCaMC-1;SLC25A24
Homo sapiens	SLC25A3	Phosphate carrier protein, mitochondrial;SLC25A3
Homo sapiens	SLC25A6	ADP/ATP translocase 3;SLC25A6
Homo sapiens	SND1	Staphylococcal nuclease domain-containing protein 1;SND1
Homo sapiens	SOD1	Superoxide dismutase [Cu-Zn];SOD1
Homo sapiens	Sptan1	Spectrin alpha chain, brain;SPTAN1
Homo sapiens	SPTBN1	Spectrin beta chain, brain 1;SPTBN1
Homo sapiens	SRI	Sorcin;SRI
Homo sapiens	SRM	Spermidine synthase;SRM
Homo sapiens	SSR1	Translocon-associated protein subunit alpha;SSR1
Homo sapiens	Ssr4	Translocon-associated protein subunit delta;SSR4
Homo sapiens	STIP1	Stress-induced-phosphoprotein 1;STIP1
Homo sapiens	STIP1	Elongator complex protein 2;ELP2
Homo sapiens	strap	Serine-threonine kinase receptor-associated protein;STRAP
Homo sapiens	STT3A	Dolichyl-diphosphooligosaccharide--protein glycosyltransferase subunit STT3A;STT3A
Homo sapiens	SUCLA2	Succinyl-CoA ligase [ADP-forming] subunit beta, mitochondrial;SUCLA2
Homo sapiens	suclg2	Succinyl-CoA ligase [GDP-forming] subunit beta, mitochondrial;SUCLG2
Homo sapiens	SURF4	Surfeit locus protein 4;SURF4
Homo sapiens	SWAP70	Switch-associated protein 70;SWAP70
Homo sapiens	SYNCRIP	Heterogeneous nuclear ribonucleoprotein Q;SYNCRIP
Homo sapiens	TARS	Threonyl-tRNA synthetase, cytoplasmic;TARS
Homo sapiens	TGM2	Protein-glutamine gamma-glutamyltransferase 2;TGM2
Homo sapiens	Tjp1	Tight junction protein ZO-1;TJP1
Homo sapiens	TKT	Discoidin domain-containing receptor 2;DDR2
Homo sapiens	TKT	Transketolase;TKT
Homo sapiens	Tln1	Talin-1;TLN1
Homo sapiens	Tmpo	Thymopentin;TMPO
Homo sapiens	TOMM40	Mitochondrial import receptor subunit TOM40 homolog;TOMM40
Homo sapiens	TPI1	Triosephosphate isomerase;TPI1
Homo sapiens	Tpm3	Tropomyosin alpha-3 chain;TPM3
Homo sapiens	TPM4	Tropomyosin alpha-4 chain;TPM4
Homo sapiens	TPP1	Adrenocortical dysplasia protein homolog;ACD
Homo sapiens	TPP1	Tripeptidyl-peptidase 1;TPP1
Homo sapiens	TPP1	Alpha-tocopherol transfer protein;TTPA
Homo sapiens	TPT1	Translationally-controlled tumor protein;TPT1
Homo sapiens	Trap1	Putative endoplasmin-like protein;HSP90B2P
Homo sapiens	Trap1	Heat shock protein 75 kDa, mitochondrial;TRAP1
Homo sapiens	Trap1	Transforming growth factor-beta receptor-associated protein 1;TGFBRAP1
Homo sapiens	TSPO	Translocator protein;TSPO
Homo sapiens	TUBA1A	Tubulin alpha-1A chain;TUBA1A
Homo sapiens	tubB	Tubulin beta chain;TUBB
Homo sapiens	tubB	Tubulin beta chain;TUBB
Homo sapiens	TUBB2C	Tubulin beta-2C chain;TUBB2C
Homo sapiens	TUBB3	Tubulin beta-3 chain;TUBB3
Homo sapiens	TUBB5	Tubulin beta-4 chain;TUBB4
Homo sapiens	TUBB5,tubB	Tubulin beta chain;TUBB
Homo sapiens	TUBB6	Tubulin beta-6 chain;TUBB6
Homo sapiens	TXNDC5	Thioredoxin domain-containing protein 5;TXNDC5
Homo sapiens	txnl1	Thioredoxin-like protein 1;TXNL1
Homo sapiens	TXNRD1	Thioredoxin reductase 1, cytoplasmic;TXNRD1
Homo sapiens	UBA1	Ubiquitin-like modifier-activating enzyme 1;UBA1
Homo sapiens	UBE2L3	Ubiquitin-conjugating enzyme E2 L3;UBE2L3
Homo sapiens	upp1	Uridine phosphorylase 1;UPP1
Homo sapiens	Uqcrc1	Cytochrome b-c1 complex subunit 1, mitochondrial;UQCRC1
Homo sapiens	USO1	General vesicular transport factor p115;USO1
Homo sapiens	VASP	Vasodilator-stimulated phosphoprotein;VASP
Homo sapiens	Vcl	Vinculin;VCL
Homo sapiens	Vcp	Transitional endoplasmic reticulum ATPase;VCP
Homo sapiens	VDAC2	Voltage-dependent anion-selective channel protein 2;VDAC2
Homo sapiens	VIM	Vimentin;VIM
Homo sapiens	VPS29	Vacuolar protein sorting-associated protein 29;VPS29
Homo sapiens	VPS35	Vacuolar protein sorting-associated protein 35;VPS35
Homo sapiens	VWF	von Willebrand antigen 2;VWF
Homo sapiens	wars	Tryptophanyl-tRNA synthetase, cytoplasmic;WARS
Homo sapiens	XPO1	Exportin-1;XPO1
Homo sapiens	YWHAB	14-3-3 protein beta/alpha;YWHAB
Homo sapiens	YWHAE	14-3-3 protein epsilon;YWHAE
Homo sapiens	YWHAZ	14-3-3 protein zeta/delta;YWHAZ
Mus musculus	ARPC4	Actin-related protein 2/3 complex subunit 4;Arpc4
Mus musculus	ATAD3	ATPase family AAA domain-containing protein 3;Atad3
Mus musculus	CPNE1	Copine-1;Cpne1
Mus musculus	EIF5A	Eukaryotic translation initiation factor 5A-1;Eif5a
Mus musculus	HSPA1A	Heat shock 70 kDa protein 1A;Hspa1a
Mus musculus	NME2	Nucleoside diphosphate kinase B;Nme2
Mus musculus	PRPS1	Ribose-phosphate pyrophosphokinase 1;Prps1
Mus musculus	RPL9	60S ribosomal protein L9;Rpl9
Mus musculus	TAGLN2	Transgelin-2;Tagln2
Mus musculus	TCP1	ADAMTS-like protein 2;Adamtsl2
Gene identities not found in human, mouse and rat databases through the bioinformatics resources of PANTHER. Yet, these proteins are referenced in the Uniprot database
	ERP44
	ESYT1
	Hist1h4a
	NOP56
	PLBD2
	TBA1B
